# Supplementary material for: High Throughput Screening of the NatureBank ‘Marine Collection’ in a Haemonchus Bioassay Identifies Anthelmintic Activity in Extracts from a Range of Sponges from Australian Waters
Source: Molecules. 2021 Sep 27;26(19):5846. doi: 10.3390/molecules26195846 (PMC8512444; doi:10.3390/molecules26195846)
Supplement: Supplementary file 1 [file molecules-26-05846-s001.zip]

Archive with 1 entries (1 files):
- molecules-1349028-supplementary.pdf
